# Supplementary material for: Modeling interregional research collaborations in German biotechnology using industry directory data
Source: Data Brief. 2018 Dec 4;22:169–80. doi: 10.1016/j.dib.2018.11.145 (PMC6301979; doi:10.1016/j.dib.2018.11.145)
Supplement: Supplementary file 6 — Supplementary material. [file mmc6.zip]

Archive with 1 entries (1 files):
- DiB-18-3052_Research_Collab_Network_Biotech.dta
